# Supplementary material for: Yield Performance of Super Hybrid Rice Grown in Subtropical Environments at a Similar Latitude but Different Altitudes in Southwest China
Source: Plants (Basel). 2025 Feb 21;14(5):660. doi: 10.3390/plants14050660 (PMC11901641; doi:10.3390/plants14050660)
Supplement: Supplementary file 1 [file plants-14-00660-s001.zip]

Archive with 1 entries (1 files):
- plants-3304475-Supplemental material.pdf
